# Supplementary material for: Determinants of clinical severity in children with sickle cell disease and confirmed asthma
Source: PLoS One. 2026 Apr 28;21(4):e0343757. doi: 10.1371/journal.pone.0343757 (PMC13124003; doi:10.1371/journal.pone.0343757)
Supplement: S1 Table — The table summarizes demographic data, clinical severity indicators, asthma screening results (ISAAC questionnaire and spirometry), allergological testing, and stool parasitological findings. Spirometric obstruction was defined as FEV₁/FVC < 80%, and bronchodilator reversibility as an improvement in FEV₁ ≥ 12%. This table provides the detailed dataset underlying the descriptive and analytical results presented in the manuscript. (XLSX) [file pone.0343757.s001.xlsx]

## Sheet:  DATA FOR ARTICLE
Sex	Social context	Health insurance status	Genotype	Clinical severity (≥2 hospitalizations/year)	Geographic origin	Residence	Hydroxyurea treatment	Hospitalization frequency	History of acute chest syndrome (ACS)	Suspected asthma (medical record)	Smoke exposure	ISAAC questionnaire completed	ISAAC Q2-3 Asthma	ISAAC Q4-5Asthma	ISAAC Eczema	ISAAC Rhinitis	Normal chest radiograph	Obstructive pattern (FEV₁/FVC <80%)	Bronchodilator reversibility (ΔFEV₁ ≥12%)	Confirmed asthma	Unclassified patients	Interpretable allergy tests	Negative allergy tests	Positive to molds	Positive to pollens	Positive to dog and cat dander	Positive to house dust mites	No parasites detected in stool	Positive for Strongyloides stercoralis	Positive for Entamoeba histolytica	Positive for hookworm infection
M	yes	no	SS	no	rural	Saint-Laurent	yes	3	yes	no	no	yes	no	yes	no	yes	yes	yes	yes	yes	no	yes	no	yes	no	no	no	yes	no	no	yes
F	no	yes	SS	yes	rural	Saint-Laurent	yes	4	no	no	yes	yes	yes	no	yes	no	yes	yes	yes	yes	no	yes	yes	yes	yes	no	yes	no	yes	no	yes
M	yes	yes	SS	no	urban	Saint-Laurent	yes	5	yes	yes	no	yes	no	yes	no	yes	yes	yes	yes	yes	no	no	no	no	no	no	no	no	no	no	no
M	yes	yes	SC	no	rural	Saint-Laurent	no	2	yes	no	no	yes	yes	yes	no	yes	yes	yes	yes	yes	no	yes	no	yes	no	no	yes	no	no	no	no
M	yes	yes	SC	yes	rural	Saint-Laurent	no	5	no	no	no	yes	no	yes	no	no	yes	yes	yes	yes	no	yes	no	yes	no	no	no	yes	no	no	yes
F	yes	yes	SS	no	urban	Saint-Laurent	yes	6	yes	no	yes	yes	no	no	no	yes	yes	yes	yes	yes	no	no	no	yes	no	no	no	no	no	yes	no
F	yes	yes	SS	no	rural	Saint-Laurent	yes	7	no	yes	no	yes	yes	yes	no	yes	yes	yes	yes	yes	no	yes	no	no	no	no	no	no	no	no	no
F	no	yes	SS	yes	rural	Saint-Laurent	yes	7	yes	no	no	yes	no	yes	no	yes	yes	yes	yes	yes	no	yes	no	yes	yes	yes	yes	yes	no	no	yes
F	yes	no	SS	no	urban	Saint-Laurent	yes	4	no	no	no	yes	no	yes	no	no	yes	yes	yes	yes	no	yes	no	yes	no	no	no	yes	no	no	no
F	yes	yes	SC	yes	rural	Saint-Laurent	no	8	yes	no	no	yes	no	yes	yes	yes	yes	yes	yes	yes	no	yes	no	yes	no	no	no	no	no	no	no
M	yes	no	SS	no	rural	Saint-Laurent	yes	3	yes	no	yes	yes	yes	no	no	yes	yes	yes	yes	yes	no	no	no	no	no	no	no	yes	no	no	yes
M	no	yes	SS	no	urban	Saint-Laurent	yes	9	yes	yes	no	yes	no	yes	no	yes	yes	yes	yes	yes	no	yes	no	yes	no	no	no	no	yes	no	no
F	yes	yes	SC	no	rural	Saint-Laurent	no	4	no	no	no	yes	no	yes	no	yes	yes	yes	yes	yes	no	yes	yes	yes	no	no	yes	no	no	no	no
M	yes	yes	SS	yes	rural	Saint-Laurent	yes	8	yes	yes	no	yes	no	yes	no	no	yes	yes	yes	yes	no	yes	no	no	no	no	no	yes	no	no	yes
F	yes	yes	SS	no	rural	Saint-Laurent	yes	4	yes	no	no	yes	no	yes	yes	yes	yes	yes	yes	yes	yes	yes	no	yes	no	no	no	yes	no	no	no
F	yes	yes	SC	no	rural	Saint-Laurent	no	7	yes	no	no	yes	yes	yes	no	yes	yes	yes	yes	yes	no	yes	no	yes	no	no	no	no	no	no	no
F	yes	yes	SC	yes	urban	Saint-Laurent	no	3	yes	yes	yes	yes	no	yes	no	yes	yes	yes	yes	yes	no	yes	no	yes	no	no	no	no	no	no	no
M	yes	yes	SS	no	rural	Saint-Laurent	yes	6	yes	no	no	yes	no	yes	no	yes	yes	yes	yes	yes	no	yes	no	no	no	no	no	yes	no	no	yes
M	no	yes	SS	no	rural	Saint-Laurent	yes	4	no	no	no	yes	no	yes	yes	yes	yes	yes	yes	yes	no	yes	no	yes	yes	yes	no	no	no	no	no
F	yes	no	SS	no	rural	Saint-Laurent	yes	8	yes	no	no	yes	no	no	no	yes	yes	yes	yes	yes	no	yes	no	no	no	no	no	yes	no	no	no
F	yes	yes	SS	yes	urban	Saint-Laurent	yes	11	yes	yes	no	yes	no	yes	no	no	yes	yes	yes	yes	no	yes	no	yes	no	no	no	yes	no	no	no
M	yes	yes	SC	no	rural	Saint-Laurent	no	3	no	no	no	yes	yes	yes	no	yes	yes	yes	yes	yes	no	yes	yes	yes	no	no	no	yes	no	no	no
M	yes	yes	SS	yes	rural	Saint-Laurent	no	10	yes	yes	yes	yes	no	yes	no	yes	yes	yes	yes	yes	no	yes	no	no	no	no	no	no	no	no	yes
M	yes	yes	SS	no	rural	Saint-Laurent	yes	3	no	no	no	yes	no	yes	no	yes	yes	yes	yes	yes	no	yes	no	yes	no	no	yes	yes	no	no	no
M	yes	yes	SS	yes	rural	Saint-Laurent	yes	6	yes	no	no	yes	no	yes	no	yes	yes	yes	yes	yes	no	yes	no	no	no	no	no	no	no	no	no
M	no	yes	SC	no	rural	Saint-Laurent	no	4	no	no	no	yes	no	yes	yes	yes	yes	yes	yes	yes	no	yes	no	no	no	no	no	no	no	no	yes
F	yes	no	SS	no	urban	Saint-Laurent	yes	6	yes	no	no	yes	no	no	no	no	yes	yes	yes	yes	yes	yes	no	yes	no	no	no	yes	no	no	no
F	yes	yes	SC	yes	rural	Saint-Laurent	no	12	yes	no	no	yes	no	yes	no	yes	yes	yes	yes	yes	no	yes	no	yes	no	no	no	yes	no	no	no
M	yes	yes	SC	yes	rural	Saint-Laurent	no	7	yes	no	no	yes	yes	yes	no	yes	yes	yes	yes	yes	no	yes	no	no	no	no	no	yes	no	no	no
F	yes	yes	SS	no	urban	Saint-Laurent	yes	4	no	no	yes	yes	no	yes	no	yes	yes	yes	yes	yes	no	yes	no	yes	no	no	no	no	no	no	no
F	yes	yes	SS	no	rural	Saint-Laurent	yes	6	yes	yes	no	yes	no	yes	yes	yes	yes	yes	yes	yes	no	yes	no	yes	yes	no	no	yes	yes	yes	yes
M	yes	yes	SS	no	rural	Saint-Laurent	no	20	yes	no	no	yes	no	yes	no	yes	yes	yes	yes	yes	yes	yes	no	no	no	no	yes	no	no	no	no
F	yes	yes	SS	yes	rural	Saint-Laurent	no	4	no	no	no	yes	no	yes	no	no	yes	yes	yes	yes	no	yes	no	yes	no	no	no	no	no	no	no
F	yes	yes	SS	no	rural	Saint-Laurent	yes	7	yes	no	no	yes	no	yes	no	yes	yes	yes	yes	yes	no	no	no	yes	no	no	no	yes	no	no	no
M	yes	yes	SS	no	urban	Saint-Laurent	yes	6	no	no	no	yes	yes	yes	no	yes	yes	yes	yes	yes	no	yes	no	no	no	no	no	yes	no	no	no
M	no	yes	SS	no	rural	Saint-Laurent	yes	3	no	no	no	yes	no	yes	no	yes	yes	yes	yes	yes	no	yes	no	yes	no	no	no	no	no	no	yes
F	yes	no	SS	yes	rural	Saint-Laurent	yes	3	no	no	no	yes	no	no	no	yes	yes	yes	yes	yes	no	yes	yes	yes	no	no	no	yes	no	no	no
M	yes	yes	SS	no	urban	Saint-Laurent	yes	3	yes	no	no	yes	no	yes	yes	yes	yes	yes	yes	yes	no	yes	no	no	no	no	no	yes	no	no	yes
M	yes	yes	SC	no	rural	Saint-Laurent	no	2	no	yes	yes	yes	no	yes	no	yes	yes	yes	yes	yes	no	yes	no	yes	no	no	no	no	no	no	yes
F	yes	yes	SS	yes	rural	Saint-Laurent	yes	3	no	no	no	yes	no	yes	no	no	yes	yes	yes	yes	no	yes	no	yes	no	no	yes	yes	no	no	no
F	yes	yes	SS	no	urban	Saint-Laurent	yes	4	no	no	no	yes	yes	yes	no	yes	yes	yes	yes	yes	no	yes	no	no	no	no	no	no	yes	no	no
F	yes	yes	SS	yes	rural	Saint-Laurent	yes	2	no	yes	no	yes	no	yes	no	yes	yes	yes	yes	yes	no	yes	no	yes	no	no	no	yes	no	no	no
F	no	yes	SS	yes	rural	Saint-Laurent	yes	2	no	no	no	yes	no	yes	no	yes	yes	yes	yes	yes	no	yes	no	no	no	no	no	yes	no	no	no
M	yes	no	SC	no	rural	Saint-Laurent	no	2	no	no	no	yes	no	no	yes	yes	yes	yes	yes	yes	no	yes	no	yes	yes	yes	no	no	no	no	no
M	yes	yes	SS	no	urban	Saint-Laurent	yes	4	no	no	no	yes	no	yes	no	no	yes	yes	yes	yes	yes	yes	no	yes	no	no	no	yes	no	no	yes
M	yes	yes	SS	no	rural	Saint-Laurent	no	3	yes	no	no	yes	yes	yes	no	yes	yes	yes	yes	yes	no	yes	yes	yes	no	no	no	no	no	no	no
F	yes	yes	SS	no	rural	Saint-Laurent	yes	4	yes	no	no	yes	no	no	no	yes	yes	yes	yes	yes	no	yes	no	no	no	no	yes	yes	no	no	no
M	no	yes	SS	no	rural	Saint-Laurent	yes	2	no	no	yes	yes	no	yes	no	yes	yes	yes	yes	yes	no	yes	no	yes	no	no	no	yes	no	no	no
M	yes	yes	SS	yes	rural	Saint-Laurent	no	2	no	no	no	yes	no	yes	no	yes	yes	yes	yes	yes	no	yes	no	no	no	no	no	yes	no	no	yes
F	yes	yes	SS	no	rural	Saint-Laurent	yes	1	no	yes	no	yes	yes	no	no	no	yes	yes	yes	yes	yes	yes	no	yes	no	no	no	no	no	no	no
M	yes	yes	SS	no	urban	Saint-Laurent	yes	3	no	no	no	yes	no	yes	yes	yes	yes	yes	yes	yes	no	yes	no	no	no	no	no	yes	no	no	no
F	no	yes	SC	yes	rural	Saint-Laurent	no	3	no	yes	no	yes	no	yes	no	yes	yes	yes	yes	yes	no	yes	no	yes	no	no	no	no	no	no	no
M	yes	no	SC	no	rural	Saint-Laurent	no	3	yes	no	no	yes	no	yes	no	yes	yes	yes	yes	yes	no	yes	no	yes	no	no	yes	yes	no	no	no
M	yes	yes	SS	no	rural	Saint-Laurent	yes	3	no	no	yes	yes	yes	no	no	yes	yes	yes	yes	yes	no	yes	no	no	no	no	no	no	no	yes	no
M	yes	yes	SS	no	rural	Saint-Laurent	yes	4	no	no	no	yes	no	yes	no	yes	yes	yes	yes	yes	yes	yes	no	yes	no	no	no	yes	no	no	no
F	yes	yes	SS	yes	rural	Saint-Laurent	yes	3	yes	yes	no	yes	no	yes	no	yes	yes	yes	yes	yes	no	yes	no	yes	no	no	no	no	no	no	no
F	yes	yes	SS	no	urban	Saint-Laurent	yes	4	yes	no	no	yes	yes	yes	yes	no	yes	yes	yes	yes	no	yes	yes	no	no	no	no	yes	no	no	no
F	yes	yes	SC	no	rural	Saint-Laurent	no	2	no	no	no	yes	no	yes	no	yes	yes	yes	yes	yes	yes	yes	no	yes	yes	no	no	no	no	no	no
M	yes	yes	SC	no	urban	Saint-Laurent	no	1	no	no	no	yes	no	yes	no	yes	yes	yes	yes	yes	no	yes	no	no	no	no	no	yes	no	no	no
F	yes	yes	SS	no	rural	Saint-Laurent	yes	2	no	yes	no	yes	no	yes	no	yes	yes	yes	yes	yes	no	yes	no	yes	no	no	no	yes	no	no	no
F	yes	yes	SS	no	urban	Saint-Laurent	yes	2	no	no	no	yes	no	no	no	yes	yes	yes	yes	yes	no	yes	no	no	no	no	no	no	yes	no	no
F	yes	yes	SC	yes	rural	Saint-Laurent	no	3	no	no	yes	yes	yes	yes	no	yes	yes	yes	yes	yes	yes	yes	no	yes	no	no	no	yes	no	no	no
F	no	yes	SS	yes	rural	Saint-Laurent	yes	2	no	yes	no	yes	no	yes	no	no	yes	yes	yes	yes	no	yes	no	yes	no	no	yes	yes	no	no	yes
F	yes	no	SS	no	rural	Saint-Laurent	no	2	no	no	no	yes	no	yes	no	yes	yes	yes	yes	yes	no	yes	no	no	no	no	no	no	no	no	no
M	yes	yes	SS	no	rural	Saint-Laurent	yes	1	no	no	no	yes	no	yes	no	yes	yes	yes	yes	yes	yes	yes	no	yes	no	no	no	yes	no	no	no
F	yes	yes	SS	yes	urban	Saint-Laurent	yes	1	yes	no	no	yes	yes	yes	no	yes	yes	yes	yes	yes	no	yes	no	yes	no	no	no	no	no	no	yes
F	yes	yes	SS	no	rural	Saint-Laurent	yes	4	no	no	no	yes	no	no	no	yes	yes	yes	yes	yes	no	yes	no	no	yes	no	no	no	no	no	no
F	yes	yes	SC	no	urban	Saint-Laurent	no	3	yes	no	no	yes	no	yes	no	yes	yes	yes	yes	yes	no	yes	no	yes	no	no	no	yes	no	no	no
F	yes	yes	SS	yes	rural	Saint-Laurent	yes	2	no	yes	no	yes	no	no	yes	yes	yes	yes	yes	yes	yes	yes	no	no	no	no	no	yes	no	no	no
F	yes	yes	SS	no	rural	Saint-Laurent	yes	4	no	no	no	yes	yes	yes	no	no	yes	yes	yes	yes	no	yes	yes	yes	no	no	no	no	no	no	no
M	yes	yes	SS	no	urban	Saint-Laurent	yes	1	no	yes	no	yes	no	yes	no	yes	yes	yes	yes	yes	no	yes	no	yes	no	no	no	yes	no	yes	no
F	yes	yes	SS	yes	rural	Saint-Laurent	yes	3	no	no	yes	yes	no	no	no	yes	yes	yes	yes	yes	yes	yes	no	no	no	no	no	no	no	no	no
F	yes	yes	SS	no	rural	Saint-Laurent	no	2	no	no	no	yes	no	yes	no	yes	yes	yes	yes	yes	no	no	no	yes	no	no	no	yes	yes	no	yes
F	yes	yes	SC	yes	rural	Saint-Laurent	no	3	yes	yes	no	yes	yes	yes	no	yes	yes	yes	yes	yes	no	yes	no	no	no	no	no	yes	no	no	no
F	no	yes	SS	no	rural	Saint-Laurent	yes	2	yes	no	no	yes	no	yes	no	yes	yes	yes	yes	yes	yes	yes	no	yes	no	no	no	yes	no	no	no
M	yes	no	SS	no	rural	Saint-Laurent	yes	3	no	no	no	yes	no	no	no	no	yes	yes	yes	yes	no	yes	no	no	no	no	no	no	no	no	no
M	yes	yes	SS	yes	urban	Saint-Laurent	yes	2	yes	no	no	yes	no	yes	no	yes	yes	yes	yes	yes	no	yes	no	yes	no	no	no	yes	no	no	no
M	yes	yes	SS	no	rurale	Saint-Laurent	yes	2	yes	no	no	yes	no	no	yes	yes	yes	yes	yes	yes	no	yes	no	yes	yes	yes	no	yes	no	no	no
M	yes	yes	SS	no	urban	Saint-Laurent	no	4	yes	no	no	yes	no	yes	no	yes	yes	yes	yes	yes	yes	yes	no	no	no	no	no	yes	no	no	no
F	yes	yes	SS	yes	rural	Saint-Laurent	no	1	no	yes	no	yes	no	yes	no	yes	yes	yes	yes	yes	yes	yes	no	yes	no	no	no	yes	no	no	no
M	yes	yes	SC	no	rural	Saint-Laurent	no	4	yes	no	no	yes	no	yes	no	yes	yes	yes	yes	yes	no	yes	no	yes	no	no	no	no	no	no	yes
M	yes	yes	SS	no	rural	Saint-Laurent	yes	4	no	no	yes	yes	no	yes	no	no	yes	yes	yes	yes	no	yes	no	no	no	no	no	yes	no	no	no
M	yes	yes	SS	yes	rural	Saint-Laurent	yes	3	yes	no	no	yes	yes	no	no	yes	yes	yes	yes	yes	no	yes	no	yes	no	no	no	yes	no	no	no
F	no	yes	SC	no	urban	Saint-Laurent	no	2	no	no	no	yes	no	yes	no	yes	yes	yes	yes	yes	yes	yes	no	no	no	no	no	no	no	no	no
F	yes	yes	SS	yes	rural	Saint-Laurent	yes	3	no	yes	no	yes	no	yes	no	yes	yes	yes	yes	yes	no	yes	no	no	no	no	no	yes	yes	no	no
F	yes	yes	SS	no	rural	Saint-Laurent	yes	4	yes	no	yes	yes	no	yes	no	yes	yes	yes	yes	yes	yes	yes	no	no	no	no	no	no	no	no	no
F	yes	yes	SS	no	urban	Saint-Laurent	yes	2	no	no	no	yes	no	yes	no	yes	yes	yes	yes	yes	no	yes	yes	yes	no	no	yes	yes	no	no	yes
M	yes	no	SC	yes	rural	Saint-Laurent	no	3	no	no	no	yes	no	yes	yes	yes	yes	yes	yes	yes	no	yes	no	no	no	no	no	no	no	no	no
F	yes	yes	SS	yes	rural	Saint-Laurent	yes	3	no	no	no	yes	no	yes	no	yes	yes	yes	yes	yes	yes	yes	no	yes	no	no	no	yes	no	yes	no
M	yes	yes	SS	no	urban	Saint-Laurent	yes	3	yes	no	no	yes	yes	no	no	yes	yes	yes	yes	yes	no	yes	no	yes	no	no	no	no	no	no	yes
M	yes	yes	SS	no	rural	Saint-Laurent	yes	4	no	no	no	yes	no	yes	no	no	yes	yes	yes	yes	no	yes	no	no	no	no	no	yes	no	no	no
F	yes	yes	SS	no	rural	Saint-Laurent	yes	2	no	yes	yes	yes	no	yes	no	yes	yes	yes	yes	yes	no	yes	no	yes	no	no	no	no	no	no	no
F	yes	yes	SS	yes	rural	Saint-Laurent	yes	2	no	no	no	yes	no	yes	no	yes	yes	yes	yes	yes	yes	yes	no	no	no	no	no	yes	no	no	no
F	yes	yes	SS	no	rural	Saint-Laurent	yes	2	no	no	no	yes	no	yes	no	yes	yes	yes	yes	yes	no	yes	no	yes	no	no	no	yes	no	no	no
F	yes	yes	SS	no	rural	Saint-Laurent	yes	4	no	no	yes	yes	no	yes	no	yes	yes	yes	yes	yes	no	yes	no	no	no	no	no	no	no	no	no
M	no	yes	SC	yes	urban	Saint-Laurent	no	2	no	no	no	yes	no	no	no	yes	yes	yes	yes	yes	yes	yes	no	yes	no	no	no	yes	yes	no	yes
F	yes	yes	SS	no	rural	Saint-Laurent	no	2	no	no	no	yes	yes	yes	no	yes	yes	yes	yes	yes	no	yes	no	no	yes	no	no	yes	no	no	no
M	yes	no	SC	no	rural	Saint-Laurent	yes	4	no	yes	no	yes	no	yes	no	no	yes	yes	yes	yes	yes	yes	no	yes	no	no	no	no	no	no	no
F	yes	yes	SS	yes	rural	Saint-Laurent	yes	1	no	no	no	yes	no	no	no	yes	yes	yes	yes	yes	no	yes	no	no	no	no	yes	yes	no	no	no
F	yes	yes	SS	yes	rural	Saint-Laurent	yes	2	no	yes	no	yes	no	yes	no	yes	yes	yes	yes	yes	no	yes	yes	no	no	no	no	yes	no	no	no
M	yes	yes	SS	no	rural	Saint-Laurent	yes		no	yes	yes	yes	no	yes	yes	yes	yes	yes	yes	yes	yes	yes	yes	no	no	no	no	yes	yes	yes	yes
F	yes	yes	SS	no	rural	Kourou	yes	2	no	no	no	yes	yes	yes	no	yes	yes	yes	yes	yes	no	yes	no	yes	no	no	no	yes	no	no	no
M	yes	yes	SC	no	rural	Kourou	yes	2	yes	yes	yes	yes	no	no	no	no	yes	yes	yes	yes	no	yes	no	no	yes	yes	no	no	no	no	no
M	yes	yes	SS	yes	urban	Kourou	yes	3	no	no	no	yes	no	yes	no	yes	yes	yes	yes	yes	yes	yes	no	no	no	no	no	yes	yes	no	yes
M	yes	yes	SS	no	rural	Kourou	yes	2	no	no	no	yes	no	yes	yes	yes	yes	yes	yes	yes	no	yes	no	yes	no	no	no	yes	no	yes	no
M	no	yes	SS	no	rural	Kourou	yes	1	no	yes	no	yes	yes	no	no	no	yes	yes	yes	yes	yes	yes	no	no	no	no	no	no	no	no	yes
M	yes	yes	SC	yes	rural	Kourou	yes	2	no	no	yes	yes	no	yes	no	yes	yes	yes	yes	yes	no	yes	no	yes	no	no	yes	yes	no	no	no
F	yes	no	SS	yes	urban	Kourou	yes	3	no	no	no	yes	no	yes	no	yes	yes	yes	yes	yes	yes	no	no	no	yes	no	no	no	no	no	no
F	yes	yes	SC	no	rural	Kourou	yes	3	no	yes	no	yes	no	no	no	yes	yes	yes	yes	yes	no	yes	no	no	no	no	yes	yes	no	no	no
M	no	yes	SC	no	rural	Kourou	yes	4	no	no	no	yes	no	yes	no	yes	yes	yes	yes	yes	no	yes	no	no	no	no	no	no	no	no	no
F	yes	yes	SS	no	urban	Kourou	yes	2	yes	no	no	yes	yes	yes	no	no	yes	yes	yes	yes	yes	yes	no	no	no	no	no	no	no	no	yes
F	yes	yes	SS	no	rural	Kourou	yes	1	no	yes	yes	yes	no	yes	no	yes	yes	yes	yes	yes	no	yes	yes	yes	no	no	no	no	yes	no	no
F	yes	yes	SC	yes	rural	Kourou	yes	4	no	no	no	yes	yes	yes	yes	yes	yes	yes	yes	yes	no	yes	no	yes	no	no	no	yes	no	yes	no
F	yes	yes	SS	no	rural	Kourou	yes	4	no	no	no	yes	no	no	no	yes	yes	yes	yes	yes	yes	yes	no	no	yes	yes	yes	no	no	no	no
F	yes	yes	SS	no	urban	Kourou	yes	2	yes	no	no	yes	no	yes	no	yes	yes	yes	yes	yes	no	yes	no	no	no	no	no	yes	no	no	yes
F	no	yes	SS	yes	rural	Kourou	yes	2	no	no	no	yes	no	yes	no	yes	yes	yes	yes	yes	no	yes	no	yes	no	no	no	no	no	no	no
F	yes	no	SC	no	rural	Kourou	yes	2	no	no	no	yes	no	yes	no	no	yes	yes	yes	yes	yes	yes	no	no	no	no	no	no	no	no	no
M	yes	yes	SS	no	urban	Kourou	yes	3	no	yes	no	yes	yes	yes	no	yes	yes	yes	yes	yes	no	yes	no	yes	yes	no	yes	yes	no	no	no
F	yes	yes	SS	yes	rural	Kourou	yes	4	no	no	yes	yes	no	yes	no	yes	yes	yes	yes	yes	no	yes	no	no	no	no	no	yes	no	no	no
M	yes	yes	SS	no	rural	Kourou	yes	2	no	yes	no	yes	yes	no	no	yes	yes	yes	yes	yes	yes	yes	no	yes	no	no	no	no	no	no	no
F	yes	yes	SC	no	rural	Kourou	yes	3	yes	no	no	yes	no	yes	no	yes	yes	yes	yes	yes	no	yes	no	no	no	no	no	yes	no	no	yes
F	yes	yes	SS	no	urban	Kourou	yes	3	no	no	no	yes	no	yes	no	no	yes	yes	yes	yes	no	yes	no	no	no	no	no	no	yes	no	no
M	yes	yes	SS	yes	rural	Kourou	yes	4	yes	no	no	yes	no	yes	no	yes	yes	yes	yes	yes	yes	yes	no	yes	no	no	no	yes	no	no	no
M	yes	yes	SC	no	rural	Kourou	yes	2	no	no	no	yes	yes	yes	yes	yes	yes	yes	yes	yes	no	yes	no	no	yes	yes	no	no	no	no	no
M	yes	yes	SS	yes	urban	Kourou	yes	3	no	yes	no	yes	no	yes	no	yes	yes	yes	yes	yes	no	yes	no	yes	no	no	no	yes	no	no	no
M	no	yes	SS	no	rural	Kourou	yes	1	no	no	no	yes	no	no	no	yes	yes	yes	yes	yes	no	yes	no	yes	no	no	no	yes	no	no	no
M	yes	yes	SC	no	rural	Kourou	yes	2	no	yes	no	yes	no	yes	no	yes	yes	yes	yes	yes	no	yes	no	no	no	no	yes	yes	no	no	yes
F	yes	no	SS	yes	rural	Kourou	yes	2	no	no	yes	yes	no	yes	no	no	yes	yes	yes	yes	no	no	no	no	no	no	no	yes	no	no	no
F	yes	yes	SC	no	urban	Kourou	yes	3	no	no	no	yes	yes	yes	no	yes	yes	yes	yes	yes	yes	yes	yes	yes	no	no	no	no	no	no	no
F	yes	yes	SS	yes	rural	Kourou	yes	2	no	yes	no	yes	no	yes	no	yes	yes	yes	yes	yes	no	yes	no	no	no	no	no	yes	no	no	no
M	yes	yes	SS	no	urban	Kourou	yes	4	yes	no	no	yes	no	no	no	no	yes	yes	yes	yes	no	yes	no	yes	no	no	no	yes	no	no	no
M	yes	yes	SS	no	rural	Kourou	yes	3	no	yes	no	yes	no	yes	no	yes	yes	yes	yes	yes	yes	yes	no	no	no	no	no	no	no	no	no
M	yes	yes	SS	yes	rural	Kourou	yes	3	no	no	yes	yes	no	yes	no	yes	yes	yes	yes	yes	no	yes	no	yes	no	no	yes	no	yes	no	yes
M	no	yes	SS	no	urban	Kourou	yes	3	no	no	no	yes	no	yes	no	yes	yes	yes	yes	yes	no	yes	no	yes	no	no	no	yes	no	yes	no
M	yes	yes	SS	no	rural	Kourou	yes	4	yes	no	no	yes	yes	no	yes	no	yes	yes	yes	yes	no	yes	no	no	no	no	no	no	no	no	no
F	yes	no	SS	no	rural	Kourou	yes	2	no	yes	no	yes	no	yes	no	yes	yes	yes	yes	yes	yes	yes	no	yes	no	no	yes	yes	no	no	no
F	yes	yes	SS	yes	rural	Kourou	yes	3	no	no	no	yes	no	yes	no	yes	yes	yes	yes	yes	no	yes	no	no	yes	no	no	no	no	no	no
M	no	yes	SS	yes	rural	Kourou	yes	2	no	no	no	yes	no	no	no	no	yes	yes	yes	yes	no	yes	no	yes	no	no	no	yes	no	no	yes
